# Supplementary material for: Comparisons between wrinkles and photo-ageing detected and self-reported by the participant or identified by trained assessors reveal insights from Chinese individuals in the Singapore/Malaysia Cross-sectional Genetics Epidemiology Study (SMCGES) cohort
Source: J Physiol Anthropol. 2024 May 18;43:14. doi: 10.1186/s40101-024-00361-8 (PMC11102249; doi:10.1186/s40101-024-00361-8)
Supplement: Supplementary file 1 — Additional file 1: Figure S1i: Distribution of Fitzpatrick Skin Types I to VI across participants with different appearance of cheek pores. Whether cheek pores appear larger is quantified as a binary grade. Photos of large cheek pores are obtained from Volume 2 of the Skin Ageing Atlas. Participants are deemed to have cheek pores that appear larger if their skin cheek pores appear similar to the photos from Volume 2 of the Skin Ageing Atlas. The Chi-square test p-values for all the pair-wise comparisons conducted were corrected for multiple testing through the Bonferroni Correction method. The citation for Volume 2 of the Skin Ageing Atlas, in which photos used for assessing whether cheek pores appear larger are available, can be found in Supplementary Table S1. Figure S1ii: Distribution of Fitzpatrick Skin Types I to VI across participants with different severities of cheek folds. Cheek folds are quantified as a grade on a validated photonumeric scale. The Chi-square test p-values for all the pair-wise comparisons conducted were corrected for multiple testing through the Bonferroni Correction method. The photonumeric scale used for this phenotypic assessment can be found in Supplementary Table S1. Figure S1iii: Distribution of Fitzpatrick Skin Types I to VI across participants with or without permanent erythema. Permanent erythema is quantified as a binary grade. Photos of permanent erythema are obtained from Volume 2 of Dermatology (Third Edition). Participants are deemed to have permanent erythema if the skin of their cheeks appears similar to the photos from Volume 2 of Dermatology (Third Edition). The Chi-square test p-values for all the pair-wise comparisons conducted were corrected for multiple testing through the Bonferroni Correction method. The citation for Volume 2 of Dermatology (Third Edition), in which photos used for assessing permanent erythema are available, can be found in Supplementary Table S1. Figure S1iv: Distribution of Fitzpatrick Skin Types [file 40101_2024_361_MOESM1_ESM.zip]

Archive with 2 entries (2 files):
- Individual Figures S1.pdf
- Supplementary Tables.xlsx
