# Supplementary material for: Comparisons between wrinkles and photo-ageing detected and self-reported by the participant or identified by trained assessors reveal insights from Chinese individuals in the Singapore/Malaysia Cross-sectional Genetics Epidemiology Study (SMCGES) cohort
Source: J Physiol Anthropol. 2024 May 18;43:14. doi: 10.1186/s40101-024-00361-8 (PMC11102249; doi:10.1186/s40101-024-00361-8)
Supplement: Supplementary file 1 — Additional file 1: Figure S1i: Distribution of Fitzpatrick Skin Types I to VI across participants with different appearance of cheek pores. Whether cheek pores appear larger is quantified as a binary grade. Photos of large cheek pores are obtained from Volume 2 of the Skin Ageing Atlas. Participants are deemed to have cheek pores that appear larger if their skin cheek pores appear similar to the photos from Volume 2 of the Skin Ageing Atlas. The Chi-square test p-values for all the pair-wise comparisons conducted were corrected for multiple testing through the Bonferroni Correction method. The citation for Volume 2 of the Skin Ageing Atlas, in which photos used for assessing whether cheek pores appear larger are available, can be found in Supplementary Table S1. Figure S1ii: Distribution of Fitzpatrick Skin Types I to VI across participants with different severities of cheek folds. Cheek folds are quantified as a grade on a validated photonumeric scale. The Chi-square test p-values for all the pair-wise comparisons conducted were corrected for multiple testing through the Bonferroni Correction method. The photonumeric scale used for this phenotypic assessment can be found in Supplementary Table S1. Figure S1iii: Distribution of Fitzpatrick Skin Types I to VI across participants with or without permanent erythema. Permanent erythema is quantified as a binary grade. Photos of permanent erythema are obtained from Volume 2 of Dermatology (Third Edition). Participants are deemed to have permanent erythema if the skin of their cheeks appears similar to the photos from Volume 2 of Dermatology (Third Edition). The Chi-square test p-values for all the pair-wise comparisons conducted were corrected for multiple testing through the Bonferroni Correction method. The citation for Volume 2 of Dermatology (Third Edition), in which photos used for assessing permanent erythema are available, can be found in Supplementary Table S1. Figure S1iv: Distribution of Fitzpatrick Skin Types [file 40101_2024_361_MOESM1_ESM.zip › Supplementary Tables.xlsx]

## Sheet: Table Legends
Table Legends
Table S1	Sources of the validated photo-numeric scales.
Table S2	Comparison between skin ageing phenotypes grades by assessors and participants evaluated using Spearman's Rank Correlation, Cohen's Kappa, sensitivity, and specificity.

## Sheet: Table S1
Phenotype	Title of the paper	Citation of the paper
Crow’s Feet wrinkles	Validated Assessment Scales for the Upper Face.	Flynn, T.C., Carruthers, A., Carruthers, J., Geister, T.L., Görtelmeyer, R., Hardas, B., Himmrich, S., Kerscher, M., De Maio, M., Mohrmann, C., et al. (2012). Validated Assessment Scales for the Upper Face. Dermatologic Surg. 38, 309–319.
Forehead wrinkles	Validated Assessment Scales for the Upper Face.	Flynn, T.C., Carruthers, A., Carruthers, J., Geister, T.L., Görtelmeyer, R., Hardas, B., Himmrich, S., Kerscher, M., De Maio, M., Mohrmann, C., et al. (2012). Validated Assessment Scales for the Upper Face. Dermatologic Surg. 38, 309–319.
Glabellar frowns	Validated Assessment Scales for the Upper Face.	Flynn, T.C., Carruthers, A., Carruthers, J., Geister, T.L., Görtelmeyer, R., Hardas, B., Himmrich, S., Kerscher, M., De Maio, M., Mohrmann, C., et al. (2012). Validated Assessment Scales for the Upper Face. Dermatologic Surg. 38, 309–319.
Nasolabial folds	Validated Assessment Scales for the Lower Face.	Narins, R.S., Carruthers, J., Flynn, T.C., Geister, T.L., Görtelmeyer, R., Hardas, B., Himmrich, S., Jones, D., Kerscher, M., De Maio, M., et al. (2012). Validated Assessment Scales for the Lower Face. Dermatologic Surg. 38, 333–342.
Photo-ageing (wrinkle variations)	Evaluation of cutaneous photodamage using a photographic scale.	Larnier, C., Ortonne, J. ‐P, Venot, A., Faivre, B., Béani, J. ‐C, Thomas, P., Brown, T.C., and Sendagorta, E. (1994). Evaluation of cutaneous photodamage using a photographic scale. Br. J. Dermatol. 130, 167–173.
Photo-ageing (dyspigmentation patterns)	Cutaneous photodamage in Asians.	Jin Ho, C., Seong Hun, L., Choon Shik, Y., Byung Joo, P., Kyu Han, K., Kyung Chan, P., Kwang Hyun, C., and Hee Chul, E. (2001). Cutaneous photodamage in Asians. J. Dermatol. 28, 614–616.
Cheek laxity	A GWAS identifies novel gene associations with facial skin wrinkling and mole count in Latin‐Americans	Chen, Y., André, M., Adhikari, K., Blin, M., Bonfante, B., Mendoza‐Revilla, J., Fuentes‐Guajardo, M., Palmal, S., Chacón‐Duque, J.C., Hurtado, M., et al. (2021). A GWAS identifies novel gene associations with facial skin wrinkling and mole count in Latin‐Americans.
Reduced fat tissue	Validation of a Four-Point Photographic Scale for the Assessment of Midface Volume Loss and/or Contour Deficiency.	Lorenc, Z.P., Bank, D., Kane, M., Lin, X., and Smith, S. (2012). Validation of a Four-Point Photographic Scale for the Assessment of Midface Volume Loss and/or Contour Deficiency. Plast. Reconstr. Surg. 130, 1330–1336.
Cheek pores appear larger	Skin Ageing Atlas Vol 2	Bazin, R., & Flament, F. (2010). Skin Aging Atlas Volume 2 Asian Type. (pp 1-144). France: MED'COM.
Fine cheek folds	Skin Ageing Atlas Vol 2	Bazin, R., & Flament, F. (2010). Skin Aging Atlas Volume 2 Asian Type. (pp 1-144). France: MED'COM.
Coarse cheek folds	Skin Ageing Atlas Vol 2	Bazin, R., & Flament, F. (2010). Skin Aging Atlas Volume 2 Asian Type. (pp 1-144). France: MED'COM.
Permanent erythema	Dermatology Third Edition Volume Two	Bolognia, J. L., Jorizzo, J. L., & Schaffer, J. V. (2009). Dermatology Third Edition Volume Two. Section 37: Rosacea and Related Disorders (pp 561-569). China: Elsevier.
Telangiectasias	A GWAS identifies novel gene associations with facial skin wrinkling and mole count in Latin‐Americans	Chen, Y., André, M., Adhikari, K., Blin, M., Bonfante, B., Mendoza‐Revilla, J., Fuentes‐Guajardo, M., Palmal, S., Chacón‐Duque, J.C., Hurtado, M., et al. (2021). A GWAS identifies novel gene associations with facial skin wrinkling and mole count in Latin‐Americans.
Wrinkles under eyes	A GWAS identifies novel gene associations with facial skin wrinkling and mole count in Latin‐Americans	Chen, Y., André, M., Adhikari, K., Blin, M., Bonfante, B., Mendoza‐Revilla, J., Fuentes‐Guajardo, M., Palmal, S., Chacón‐Duque, J.C., Hurtado, M., et al. (2021). A GWAS identifies novel gene associations with facial skin wrinkling and mole count in Latin‐Americans.
Horizontal interocular wrinkles	Skin Ageing Atlas Vol 2	Bazin, R., & Flament, F. (2010). Skin Aging Atlas Volume 2 Asian Type. (pp 1-144). France: MED'COM.
Periorbital wrinkles	Skin Ageing Atlas Vol 2	Bazin, R., & Flament, F. (2010). Skin Aging Atlas Volume 2 Asian Type. (pp 1-144). France: MED'COM.
Low eyebrow positioning	A Validated Brow Positioning Grading Scale	Carruthers, A., Carruthers, J., Hardas, B., Kaur, M., Goertelmeyer, R., Jones, D., Rzany, B., Cohen, J., Kerscher, M., Flynn, T.C., et al. (2008). A Validated Brow Positioning Grading Scale. 34, S150–S154.
Eyebags	Comparison of sagging at the cheek and lower eyelid between male and female faces.	Ezure, T., Yagi, E., Kunizawa, N., Hirao, T., and Amano, S. (2011). Comparison of sagging at the cheek and lower eyelid between male and female faces. 17, 510–515.
Droopy eyelids	Cosmetic outcome of posterior approach ptosis surgery.	Goldberg, R.A., and Lew, H. (2011). Cosmetic outcome of posterior approach ptosis surgery. Trans. Am. Ophthalmol. Soc. 109, 157–167.
Poor upper lip fullness	Validated Assessment Scales for the Lower Face.	Narins, R.S., Carruthers, J., Flynn, T.C., Geister, T.L., Görtelmeyer, R., Hardas, B., Himmrich, S., Jones, D., Kerscher, M., De Maio, M., et al. (2012). Validated Assessment Scales for the Lower Face. Dermatologic Surg. 38, 333–342.
Poor lower lip fullness	Validated Assessment Scales for the Lower Face.	Narins, R.S., Carruthers, J., Flynn, T.C., Geister, T.L., Görtelmeyer, R., Hardas, B., Himmrich, S., Jones, D., Kerscher, M., De Maio, M., et al. (2012). Validated Assessment Scales for the Lower Face. Dermatologic Surg. 38, 333–342.
Perioral wrinkles	Validated Assessment Scales for the Lower Face.	Narins, R.S., Carruthers, J., Flynn, T.C., Geister, T.L., Görtelmeyer, R., Hardas, B., Himmrich, S., Jones, D., Kerscher, M., De Maio, M., et al. (2012). Validated Assessment Scales for the Lower Face. Dermatologic Surg. 38, 333–342.
Melomental folds	Validated Assessment Scales for the Lower Face.	Narins, R.S., Carruthers, J., Flynn, T.C., Geister, T.L., Görtelmeyer, R., Hardas, B., Himmrich, S., Jones, D., Kerscher, M., De Maio, M., et al. (2012). Validated Assessment Scales for the Lower Face. Dermatologic Surg. 38, 333–342.
Sagging of jawline	Validated Assessment Scales for the Lower Face.	Narins, R.S., Carruthers, J., Flynn, T.C., Geister, T.L., Görtelmeyer, R., Hardas, B., Himmrich, S., Jones, D., Kerscher, M., De Maio, M., et al. (2012). Validated Assessment Scales for the Lower Face. Dermatologic Surg. 38, 333–342.
Sagging or wrinkling of the neck skin	Validated Assessment Scale for Neck Volume.	Sattler, G., Carruthers, A., Carruthers, J., Flynn, T.C., Geister, T.L., Görtelmeyer, R., Hardas, B., Himmrich, S., Jones, D., Kerscher, M., et al. (2012). Validated Assessment Scale for Neck Volume. Dermatologic Surg. 38, 343–350.
Solar lentigines on the cheek	A GWAS identifies novel gene associations with facial skin wrinkling and mole count in Latin‐Americans	Chen, Y., André, M., Adhikari, K., Blin, M., Bonfante, B., Mendoza‐Revilla, J., Fuentes‐Guajardo, M., Palmal, S., Chacón‐Duque, J.C., Hurtado, M., et al. (2021). A GWAS identifies novel gene associations with facial skin wrinkling and mole count in Latin‐Americans.
Solar lentigines on the forehead	A GWAS identifies novel gene associations with facial skin wrinkling and mole count in Latin‐Americans	Chen, Y., André, M., Adhikari, K., Blin, M., Bonfante, B., Mendoza‐Revilla, J., Fuentes‐Guajardo, M., Palmal, S., Chacón‐Duque, J.C., Hurtado, M., et al. (2021). A GWAS identifies novel gene associations with facial skin wrinkling and mole count in Latin‐Americans.
Milia	Skin Disease Diagnosis and Treatment	Habif, T. P., Dinulos, J. G. H., Chapman, M. S., & Zug, K. A. (2018). Skin Disease Diagnosis and Treatment Fourth Edition. Light-related diseases and disorders of pigmentation (pp 395-416). China: Elsevier.
Freckles	Ferri's Fast Facts in Dermatology	Ferri, F. F., Studdiford, J. S., & Tully, A. (2011). Ferri's fast facts in dermatology: A practical guide to skin diseases and disorders. Chapter 3 Diseases and Disorders, Ephelides (Freckles) (pp 144). China: Elsevier.
Solar comedone	Roxburgh's Common Skin Diseases	Marks, R. (2003). Roxburgh's Common Skin Diseases 17th Edition. Acne, rosacea and similar disorders: Acne (pp 149-161). Chennai, India: Arnold.
Solar comedone	Skin Disease Diagnosis and Treatment	Habif, T. P., Dinulos, J. G. H., Chapman, M. S., & Zug, K. A. (2018). Skin Disease Diagnosis and Treatment Fourth Edition. Light-related diseases and disorders of pigmentation (pp 395-416). China: Elsevier.
Uneven skin pigmentation	Ferri's Fast Facts in Dermatology	Ferri, F. F., Studdiford, J. S., & Tully, A. (2011). Ferri's fast facts in dermatology: A practical guide to skin diseases and disorders. Chapter 3 Diseases and Disorders, Atopic Dermatitis (Atopic Eczema) (pp 71). China: Elsevier.
Sebaceous hyperplasia	Diagnosis of Aging Skin Diseases	Kligman, A. M. & Norman, R. A. (2008). Diagnosis of aging skin diseases. The geriatric patient: Head to toe skin evaluation (pp 285-314). London, United Kingdom: Springer.
Sebaceous hyperplasia	Roxburgh's Common Skin Diseases	Marks, R. (2003). Roxburgh's Common Skin Diseases 17th Edition. Benign tumours, moles, birthmarks and cysts: Melanocytic naevi (moles) (pp 188-191). Chennai, India: Arnold.
Sebaceous hyperplasia	Skin Disease Diagnosis and Treatment	Habif, T. P., Dinulos, J. G. H., Chapman, M. S., & Zug, K. A. (2018). Skin Disease Diagnosis and Treatment Fourth Edition. Cutaneous manifestations of internal disease (pp 586-620). China: Elsevier.
Seborrheic keratosis	Dermatology Third Edition Volume Two	Bolognia, J. L., Jorizzo, J. L., & Schaffer, J. V. (2009). Dermatology Third Edition Volume Two. Photodermatologic Disorders (pp 1467-1486). China: Elsevier.
Seborrheic keratosis	Handbook of Skin Diseases	Stikescirebon. (2015). Color atlas of skin diseases. Benign Neoplasms: Seborrheic Keratoses (pp 7).
Seborrheic keratosis	Skin Disease Diagnosis and Treatment	Habif, T. P., Dinulos, J. G. H., Chapman, M. S., & Zug, K. A. (2018). Skin Disease Diagnosis and Treatment Fourth Edition. Benign skin tumors (pp 417-453). China: Elsevier.

## Sheet: Table S2
Category	Phenotype	Test	When the grading by the assessor is treated as the gold standard (n=1,081)						When the grading by the participant is treated as the gold standard (n=1,081)
			Self-reported phenotype by the participant vs grading by our assessors (lax definition)		Self-reported phenotype by the participant vs grading by our assessors (moderately-strict definition)		Self-reported phenotype by the participant vs grading by our assessors (strict definition)		Self-reported phenotype by the participant vs grading by our assessors (lax definition)		Self-reported phenotype by the participant vs grading by our assessors (moderately-strict definition)		Self-reported phenotype by the participant vs grading by our assessors (strict definition)
			Value	p-value	Value	p-value	Value	p-value	Value	p-value	Value	p-value	Value	p-value
Cheek	Cheek laxity	Pearson's R	0.569	8.06e-94	0.699	2.12e-159	0.562	3.62e-91	0.569158	8.0566e-94	0.699139	2.1234e-159	0.562368	3.62e-91
		Spearman's Rank Correlation (ρ)	0.472	4.54e-61	0.689	7.09e-153	0.437	1.65e-51	0.472	4.5423e-61	0.688751	7.0879e-153	0.436504	1.6456e-51
		Cohen's Kappa (κ)	0.212	1.21e-31	0.597	2.74e-134	0.283	3.05e-42	0.212227	1.2082e-31	0.596616	2.7443e-134	0.282678	3.0476e-42
		Sensitivity	76.5957		54.2553		55.3191		38.7097		70.8333		53.0612
		Specificity	88.4498		97.8723		95.3394		97.5419		95.7384		95.7274
	Reduced fat tissue	Pearson's R	0.403	1.98e-43	0.561	1.23e-90	0.435	5.06e-51	0.402809	1.9813e-43	0.560986	1.2336e-90	0.434576	5.0553e-51
		Spearman's Rank Correlation (ρ)	0.334	1.64e-29	0.534	7.86e-81	0.359	3.49e-34	0.333606	1.6377e-29	0.534308	7.8644e-81	0.358778	3.4865e-34
		Cohen's Kappa (κ)	0.114	1.44e-11	0.453	5.04e-75	0.254	1.04e-26	0.114196	1.4409e-11	0.45265	5.0356e-75	0.254083	1.0354e-26
		Sensitivity	50		41.8367		43.8776		38.8889		38.8889		70.6897
		Specificity	92.1668		98.2706		95.117		94.8691		94.8691		94.4282
	Cheek pores appear larger	Pearson's R	0.047	0.119	0.124	4.6e-05	0.201	2.55e-11	0.047394	0.119395	0.123573	4.6e-05	0.20104	2.5495e-11
		Spearman's Rank Correlation (ρ)	0.047	0.119	0.124	4.6e-05	0.201	2.55e-11	0.047394	0.119395	0.123573	4.6e-05	0.20104	2.5495e-11
		Cohen's Kappa (κ)	0.014	0.119	0.069	4.8e-05	0.196	3.85e-11	0.01392	0.119175	0.068884	4.8e-05	0.196418	3.8453e-11
		Sensitivity	95.0617		85.5967		48.1481		23.0309		25.3968		35.0299
		Specificity	7.87589		27.0883		74.105		84.6154		86.6412		83.1325
	Fine cheek folds	Pearson's R	0.111	0.000257	0.327	2.04e-28	0.122	6.1e-05	0.110954	0.000257	0.327355	2.037e-28	0.121588	6.1e-05
		Spearman's Rank Correlation (ρ)	0.111	0.000257	0.327	2.04e-28	0.122	6.1e-05	0.110954	0.000257	0.327355	2.037e-28	0.121588	6.1e-05
		Cohen's Kappa (κ)	0.032	0.000264	0.3	5.15e-27	0.057	6.3e-05	0.031542	0.000264	0.299554	5.148e-27	0.057332	6.3e-05
		Sensitivity	90		53.3333		3.33333		4.34084		23.5294		50
		Specificity	43.3873		95.0523		99.9049		99.3464		98.618		97.2222
	Coarse cheek folds	Pearson's R	0.137	7e-06	0.177	4.65e-09	-0.003	0.912	0.136613	7e-06	0.177	4.6536e-09	-0.003354	0.912251
		Spearman's Rank Correlation (ρ)	0.137	7e-06	0.177	4.65e-09	-0.003	0.912	0.136613	7e-06	0.177	4.6536e-09	-0.003354	0.912251
		Cohen's Kappa (κ)	0.037	7e-06	0.17	5.9e-09	-0.002	0.912	0.036642	7e-06	0.170093	5.9017e-09	-0.001719	0.91215
		Sensitivity	100		25		0		2.95567		14.2857		<0.001
		Specificity	63.1431		98.3162		99.9065		100		99.1509		98.7974
	Permanent erythema	Pearson's R	0.15	7.12e-07	0.121	7e-05	0.028	0.354	0.150121	7.1159e-07	0.12061	7e-05	0.028239	0.35363
		Spearman's Rank Correlation (ρ)	0.15	7.12e-07	0.121	7e-05	0.028	0.354	0.150121	7.1159e-07	0.12061	7e-05	0.028239	0.35363
		Cohen's Kappa (κ)	0.095	7.98e-07	0.117	7.3e-05	0.019	0.353	0.094851	7.9839e-07	0.116864	7.3e-05	0.018985	0.353169
		Sensitivity	74.3243		33.1081		3.37838		18.3028		21.7778		20
		Specificity	47.3741		81.1361		97.8564		92.0833		88.4346		86.4583
	Telangiectasias	Pearson's R	0.187	5.41e-10	0.139	5e-06	0.154	3.78e-07	0.187323	5.4073e-10	0.13896	5e-06	0.153753	3.7832e-07
		Spearman's Rank Correlation (ρ)	0.162	7.98e-08	0.142	3e-06	0.129	2.1e-05	0.162361	7.9759e-08	0.141623	3e-06	0.128905	2.1e-05
		Cohen's Kappa (κ)	0.115	1.27e-08	0.07	2e-06	0.043	0.000308	0.115172	1.2675e-08	0.069549	2e-06	0.043008	0.000308
		Sensitivity	16.9675		10.8303		10.8303		48.9583		46.875		46.875
		Specificity	93.9055		95.7711		95.7711		76.6497		75.7129		75.7129
Eyes	Wrinkles under eyes	Pearson's R	0.402	2.71e-43	0.45	6.38e-55	0.408	1.68e-44	0.402209	2.7088e-43	0.449658	6.3833e-55	0.407505	1.6803e-44
		Spearman's Rank Correlation (ρ)	0.252	4.47e-17	0.35	1.36e-32	0.282	3.53e-21	0.251647	4.474e-17	0.350457	1.3623e-32	0.281772	3.5347e-21
		Cohen's Kappa (κ)	0.139	7.87e-20	0.264	7.08e-38	0.152	5.24e-14	0.139134	7.87e-20	0.263851	7.0807e-38	0.152089	5.2443e-14
		Sensitivity	69.1781		55.4795		62.3288		36.9963		49.6933		41.3636
		Specificity	81.6043		91.2299		86.2032		94.4307		92.9194		93.6121
	Horizontal interocular wrinkles	Pearson's R	0.27	1.68e-19	0.192	1.91e-10	0.178	3.91e-09	0.269921	1.6778e-19	0.192114	1.9085e-10	0.177862	3.9067e-09
		Spearman's Rank Correlation (ρ)	0.27	1.68e-19	0.192	1.91e-10	0.178	3.91e-09	0.269921	1.6778e-19	0.192114	1.9085e-10	0.177862	3.9067e-09
		Cohen's Kappa (κ)	0.136	7.02e-19	0.192	2.68e-10	0.156	4.98e-09	0.135819	7.0183e-19	0.191957	2.6768e-10	0.155799	4.9795e-09
		Sensitivity	100		24		12		11.5741		22.2222		33.3333
		Specificity	62.9486		95.9263		98.8361		100		96.2999		95.8608
	Periorbital wrinkles	Pearson's R	0.098	0.00126	0.156	2.44e-07	0.079	0.0093	0.09797	0.001259	0.156226	2.4398e-07	0.079032	0.009303
		Spearman's Rank Correlation (ρ)	0.098	0.00126	0.156	2.44e-07	0.079	0.0093	0.09797	0.001259	0.156226	2.4398e-07	0.079032	0.009303
		Cohen's Kappa (κ)	0.021	0.00128	0.076	2.8e-07	0.069	0.00933	0.021008	0.001277	0.075556	2.7994e-07	0.069424	0.009332
		Sensitivity	98.8889		83.3333		7.77778		9.2999		12.0192		20.5882
		Specificity	12.4117		44.6014		97.2755		99.1935		96.7177		91.9847
	Low eyebrow positioning	Pearson's R	0.238	2.36e-15	0.336	5.32e-30	0.231	1.55e-14	0.237727	2.3577e-15	0.336348	5.3196e-30	0.230792	1.5504e-14
		Spearman's Rank Correlation (ρ)	0.219	3.44e-13	0.338	2.27e-30	0.22	2.84e-13	0.21886	3.4421e-13	0.338404	2.2724e-30	0.219626	2.8358e-13
		Cohen's Kappa (κ)	0.119	1.53e-14	0.258	6.9e-45	0.181	8.49e-25	0.119401	1.5298e-14	0.257582	6.9005e-45	0.18059	8.4864e-25
		Sensitivity	68.8776		61.7347		65.3061		26.2646		38.2911		27.234
		Specificity	57.1751		77.9661		61.3559		89.2416		90.1961		88.8707
	Eyebags	Pearson's R	0.387	7.59e-40	0.465	3.14e-59	0.371	1.07e-36	0.386535	7.5874e-40	0.465484	3.1445e-59	0.371433	1.07e-36
		Spearman's Rank Correlation (ρ)	0.312	8.65e-26	0.425	1.19e-48	0.316	1.56e-26	0.311724	8.6465e-26	0.425015	1.1898e-48	0.316244	1.5593e-26
		Cohen's Kappa (κ)	0.174	1.35e-26	0.303	4e-64	0.171	3.49e-27	0.174209	1.3478e-26	0.303109	4.0041e-64	0.171104	3.485e-27
		Sensitivity	63.5838		56.6474		63.5838		35.8306		51.0417		35.8306
		Specificity	78.304		89.6476		78.304		91.8605		91.5636		91.8605
	Droopy eyes	Pearson's R	0.272	8.76e-20	0.342	5.16e-31	0.284	1.52e-21	0.271959	8.7555e-20	0.341952	5.1583e-31	0.284292	1.5179e-21
		Spearman's Rank Correlation (ρ)	0.256	1.27e-17	0.338	2.88e-30	0.266	6.39e-19	0.255887	1.2729e-17	0.337833	2.8796e-30	0.265674	6.3916e-19
		Cohen's Kappa (κ)	0.234	3.87e-17	0.293	1.25e-28	0.2	5.34e-17	0.233587	3.8677e-17	0.292507	1.2511e-28	0.199645	5.3381e-17
		Sensitivity	35.3982		28.3186		19.469		31.746		52.459		48.8889
		Specificity	91.1157		97.0041		97.624		92.356		92.0588		91.2162
Mouth	Poor upper lip fullness	Pearson's R	0.292	9.69e-23	0.368	6.57e-36	0.294	4.82e-23	0.29232	9.692e-23	0.367525	6.5692e-36	0.294321	4.8157e-23
		Spearman's Rank Correlation (ρ)	0.297	1.75e-23	0.38	1.48e-38	0.298	1.55e-23	0.297188	1.7502e-23	0.380438	1.4843e-38	0.297529	1.5506e-23
		Cohen's Kappa (κ)	0.14	3.57e-17	0.262	5.77e-58	0.147	8.62e-19	0.139508	3.5683e-17	0.262484	5.7689e-58	0.147259	8.6246e-19
		Sensitivity	25		46.3235		25		35.0515		40.3846		35.0515
		Specificity	93.3333		90.1587		93.3333		89.6341		92.1081		89.6341
	Poor lower lip fullness	Pearson's R	0.319	6.01e-27	0.369	2.96e-36	0.316	1.84e-26	0.318727	6.0084e-27	0.369251	2.9561e-36	0.315806	1.8434e-26
		Spearman's Rank Correlation (ρ)	0.324	9.29e-28	0.386	1.21e-39	0.321	2.41e-27	0.323522	9.2884e-28	0.385587	1.2098e-39	0.321083	2.4107e-27
		Cohen's Kappa (κ)	0.197	1.46e-30	0.293	2.43e-65	0.196	7.36e-30	0.197088	1.4642e-30	0.293133	2.4277e-65	0.196192	7.3619e-30
		Sensitivity	23.5294		39.4958		23.5294		41.791		41.9643		41.791
		Specificity	95.9459		93.2432		95.9459		91.0256		92.5697		91.0256
	Perioral wrinkles	Pearson's R	0.358	5.35e-34	0.373	4.15e-37	0.36	1.87e-34	0.357817	5.3541e-34	0.37345	4.1533e-37	0.360168	1.8703e-34
		Spearman's Rank Correlation (ρ)	0.282	3.74e-21	0.323	1.29e-27	0.301	4.24e-24	0.281602	3.741e-21	0.322682	1.2911e-27	0.301148	4.2428e-24
		Cohen's Kappa (κ)	0.121	4.84e-14	0.097	4.29e-15	0.067	1.57e-10	0.121102	4.8388e-14	0.096613	4.2889e-15	0.066674	1.5725e-10
		Sensitivity	20.8333		13.5417		14.5833		86.9565		86.6667		87.5
		Specificity	99.6954		99.797		99.797		92.8166		92.2139		92.3005
	Melomental folds	Pearson's R	0.304	1.34e-24	0.43	6.89e-50	0.331	4.36e-29	0.304332	1.3364e-24	0.43004	6.8944e-50	0.331195	4.3608e-29
		Spearman's Rank Correlation (ρ)	0.191	2.28e-10	0.339	1.48e-30	0.255	1.8e-17	0.191307	2.2789e-10	0.339436	1.4792e-30	0.25473	1.7978e-17
		Cohen's Kappa (κ)	0.057	1.4e-05	0.168	1.08e-22	0.128	1.24e-10	0.056677	1.4e-05	0.168228	1.0841e-22	0.127886	1.2358e-10
		Sensitivity	63.8095		51.4286		58.0952		47.3634		21.4744		55.102
		Specificity	74.8975		95.4918		79.8156		73.6842		95.0585		94.8118
	Sagging of jawline	Pearson's R	0.422	5.59e-48	0.606	3.82e-109	0.444	1.52e-53	0.42225	5.5862e-48	0.605533	3.818e-109	0.444419	1.5192e-53
		Spearman's Rank Correlation (ρ)	0.358	4.9e-34	0.571	1.44e-94	0.361	1.44e-34	0.358014	4.9049e-34	0.57104	1.4443e-94	0.360753	1.4377e-34
		Cohen's Kappa (κ)	0.229	6.78e-22	0.509	4.7e-93	0.243	3.71e-35	0.22896	6.7787e-22	0.509484	4.7038e-93	0.243068	3.7141e-35
		Sensitivity	52.381		48.8095		50		39.2857		74.5455		55.2632
		Specificity	93.1795		98.5958		96.5898		95.872		95.809		95.8209
Neck	Sagging or wrinkling of the neck skin	Pearson's R	0.464	7.53e-59	0.558	1.17e-89	0.416	1.64e-46	0.464125	7.5254e-59	0.558436	1.1678e-89	0.416121	1.637e-46
		Spearman's Rank Correlation (ρ)	0.407	2.36e-44	0.518	2.8e-75	0.339	1.96e-30	0.406859	2.3642e-44	0.518071	2.7953e-75	0.338759	1.9612e-30
		Cohen's Kappa (κ)	0.291	1.93e-33	0.361	2.64e-53	0.178	7.55e-22	0.291011	1.9349e-33	0.361476	2.6364e-53	0.17811	7.5457e-22
		Sensitivity	43.5185		30.5556		37.037		52.809		75		55.5556
		Specificity	95.6835		98.8695		96.7112		93.8508		92.7676		93.2607
Pigmentation	Solar lentigines on the cheek	Pearson's R	0.35	2.04e-32	0.391	9.25e-41	0.39	1.31e-40	0.34952	2.0443e-32	0.390773	9.2538e-41	0.390075	1.3113e-40
		Spearman's Rank Correlation (ρ)	0.292	1.04e-22	0.315	2.64e-26	0.29	2.14e-22	0.292129	1.0361e-22	0.314865	2.6379e-26	0.290036	2.1397e-22
		Cohen's Kappa (κ)	0.105	5.93e-11	0.215	2.61e-19	0.133	1.69e-12	0.10477	5.9313e-11	0.214599	2.6057e-19	0.133404	1.6903e-12
		Sensitivity	47.0588		27.7311		27.7311		36.6013		67.3469		64.7059
		Specificity	89.9168		98.3368		98.1289		93.2112		91.6667		91.6505
	Solar lentigines on the forehead	Pearson's R	0.136	7e-06	0.195	9.91e-11	0.181	1.97e-09	0.13618	7e-06	0.195066	9.9114e-11	0.181207	1.965e-09
		Spearman's Rank Correlation (ρ)	0.124	4.6e-05	0.173	1.02e-08	0.137	6e-06	0.123667	4.6e-05	0.173092	1.018e-08	0.137063	6e-06
		Cohen's Kappa (κ)	0.071	0.00387	0.061	1.6e-05	0.025	0.00255	0.070809	0.003865	0.060954	1.6e-05	0.025444	0.002554
		Sensitivity	7.47664		2.80374		3.73832		50		60		66.6667
		Specificity	99.1786		99.7947		99.7947		90.7042		90.3346		90.4186
	Milia	Pearson's R	0.032	0.289	0.093	0.0021	0.144	2e-06	0.032252	0.289393	0.093462	0.002097	0.143574	2e-06
		Spearman's Rank Correlation (ρ)	0.032	0.289	0.093	0.0021	0.144	2e-06	0.032252	0.289393	0.093462	0.002097	0.143574	2e-06
		Cohen's Kappa (κ)	0.002	0.289	0.021	0.00212	0.071	2e-06	0.002078	0.288961	0.021048	0.00212	0.070836	2e-06
		Sensitivity	100		97.1429		77.1429		6.57277		7.47253		10.0186
		Specificity	1.58259		16.7161		52.0277		100		98.8304		97.048
	Freckles	Pearson's R	0.008	0.787	0.051	0.093	NA	NA	0.008213	0.787363	0.051124	0.092952	NA	NA
		Spearman's Rank Correlation (ρ)	0.008	0.787	0.051	0.093	NA	NA	0.008213	0.787363	0.051124	0.092952	NA	NA
		Cohen's Kappa (κ)	0.008	0.787	0.024	0.0928	<0.001	NA	0.007974	0.787126	0.023991	0.092787	<0.001	NA
		Sensitivity	9.83607		1.63934		NA		6.25		25		NA
		Specificity	91.1765		99.7059		100		94.4162		94.429		94.3571
	Solar comedone	Pearson's R	0.233	7.94e-15	0.044	0.148	NA	NA	0.233281	7.9432e-15	0.044018	0.148104	NA	NA
		Spearman's Rank Correlation (ρ)	0.233	7.94e-15	0.044	0.148	NA	NA	0.233281	7.9432e-15	0.044018	0.148104	NA	NA
		Cohen's Kappa (κ)	0.171	1.72e-14	0.031	0.148	<0.001	1	0.170517	1.7209e-14	0.030677	0.147832	<0.001	1
		Sensitivity	71.1712		3.6036		NA		19.3627		20		NA
		Specificity	66.0825		98.3505		100		95.2452		89.9152		89.7317
	Uneven skin pigmentation	Pearson's R	0.034	0.27	0.058	0.0583	-0.006	0.855	0.033576	0.27004	0.057601	0.058328	-0.005553	0.855299
		Spearman's Rank Correlation (ρ)	0.034	0.27	0.058	0.0583	-0.006	0.855	0.033576	0.27004	0.057601	0.058328	-0.005553	0.855299
		Cohen's Kappa (κ)	0.005	0.27	0.02	0.0582	-0.004	0.855	0.005194	0.269621	0.020052	0.058245	-0.00411	0.855135
		Sensitivity	98.3696		90.7609		50.5435		17.2381		17.8801		16.8174
		Specificity	3.12152		14.4928		48.7179		90.3226		88.4354		82.7652
	Sebaceous hyperplasia	Pearson's R	0.214	1.11e-12	NA	NA	NA	NA	0.214155	1.1136e-12	NA	NA	NA	NA
		Spearman's Rank Correlation (ρ)	0.214	1.11e-12	NA	NA	NA	NA	0.214155	1.1136e-12	NA	NA	NA	NA
		Cohen's Kappa (κ)	0.12	1.91e-12	<0.001	NA	<0.001	NA	0.120219	1.9071e-12	<0.001	NA	<0.001	NA
		Sensitivity	80		NA		NA		10.8992		NA		NA
		Specificity	68.2832		100		100		98.5994		95.3747		95.3747
	Seborrheic keratosis	Pearson's R	0.253	2.67e-17	-0.015	0.612	NA	NA	0.253396	2.6712e-17	-0.015436	0.612184	NA	NA
		Spearman's Rank Correlation (ρ)	0.253	2.67e-17	-0.015	0.612	NA	NA	0.253396	2.6712e-17	-0.015436	0.612184	NA	NA
		Cohen's Kappa (κ)	0.161	8e-17	-0.015	0.612	<0.001	NA	0.161431	7.996e-17	-0.01537	0.611793	<0.001	NA
		Sensitivity	73.3333		0		NA		10.3774		0		NA
		Specificity	91.0882		98.3114		100		99.5897		98.5889		98.6124
Perception	A lighter perceived skin darkness	Pearson's R	0.589	7.79e-102	0.632	1.17e-121	0.585	2.18e-100	0.588757	7.7874e-102	0.632104	1.1749e-121	0.585315	2.1812e-100
		Spearman's Rank Correlation (ρ)	0.557	5.42e-89	0.609	1.66e-110	0.559	7.21e-90	0.556681	5.4219e-89	0.60855	1.662e-110	0.558984	7.2129e-90
		Cohen's Kappa (κ)	0.379	3.33e-58	0.499	2.9e-102	0.355	5.25e-59	0.378587	3.3256e-58	0.499099	2.9002e-102	0.354595	5.2464e-59
		Sensitivity	73.499		63.5611		73.499		70.0197		83.6512		70.297
		Specificity	74.5819		89.9666		74.9164		77.7003		75.3501		77.7778
	An older perceived age	Pearson's R	0.846	3.94e-297	0.847	9.33e-298	0.847	5.18e-298	0.846116	3.9393e-297	0.846563	9.3348e-298	0.846746	5.1788e-298
		Spearman's Rank Correlation (ρ)	0.587	6.86e-101	0.585	3.21e-100	0.59	3.05e-102	0.586514	6.8626e-101	0.584912	3.2142e-100	0.589716	3.0549e-102
		Cohen's Kappa (κ)	0.127	1.74e-56	0.159	2.29e-86	0.171	1.71e-99	0.126863	1.7432e-56	0.158539	2.2859e-86	0.170806	1.706e-99
		Sensitivity	85.4251		85.0202		81.3765		34.1977		34.1463		35.7651
		Specificity	51.3189		51.4388		56.7146		92.2414		92.0601		91.1368
	An older perceived skin age	Pearson's R	0.789	9.52e-231	0.789	1.29e-230	0.789	3.43e-230	0.789248	9.5209e-231	0.789113	1.2903e-230	0.788679	3.4329e-230
		Spearman's Rank Correlation (ρ)	0.554	4.12e-88	0.554	4.21e-88	0.553	1.34e-87	0.554346	4.1195e-88	0.554322	4.2074e-88	0.552978	1.3421e-87
		Cohen's Kappa (κ)	0.148	4.39e-71	0.167	4.98e-91	0.177	2.04e-101	0.147888	4.3874e-71	0.167486	4.9849e-91	0.176924	2.0399e-101
		Sensitivity	75.8025		75.5556		70.8642		51.7707		51.6892		51.6187
		Specificity	57.6923		57.6923		60.2071		79.918		79.7546		77.5238
Lax definition: A phenotype is determined to be present if any of the three assessors identifies it.
Moderately-strict definition: A phenotype is determined to be present if at least two of the three assessors identify it.
Strict definition: A phenotype is determined to be present only if all three assessors identify it.
The cut-off points for detection of the phenotypes are designated as follows: Poor upper and lower lip fullness scores: ≤ Grade 0; eyebags scale scores: ≥ Grade 3; droopy eyelids scale scores: ≥ Grade 1; all other photonumeric scale scores: ≥ Grade 2; perceived skin darkness: Lighter than or equal to light brown; perceived age and skin age: ≥ 35 years of age. NA is reported where concordance coul…
